# Supplementary material for: African Swine Fever Outbreak in an Enclosed Wild Boar Hunting Ground in Serbia
Source: Pathogens. 2023 May 9;12(5):691. doi: 10.3390/pathogens12050691 (PMC10221496; doi:10.3390/pathogens12050691)
Supplement: Supplementary file 1 [file pathogens-12-00691-s001.zip]

Archive with 1 entries (1 files):
- pathogens-2333604-supplementary.docx
